# Supplementary material for: Facial Bone Defects Associated with Lateral Facial Clefts Tessier Type 6, 7 and 8 in Syndromic Neurocristopathies: A Detailed Micro-CT Analysis on Historical Museum Specimens
Source: Biology (Basel). 2025 Jul 17;14(7):872. doi: 10.3390/biology14070872 (PMC12292342; doi:10.3390/biology14070872)
Supplement: Supplementary file 1 [file biology-14-00872-s001.zip]

Archive with 5 entries (4 files):
- biology-3698693-supplementary/
- biology-3698693-supplementary/Supplemental Table S1.pdf
- biology-3698693-supplementary/Supplemental Video S1.mp4
- biology-3698693-supplementary/Supplemental Video S2.mp4
- biology-3698693-supplementary/Supplemental Video S3.mp4
